# Supplementary material for: Black Ginseng Extract Suppresses Airway Inflammation Induced by Cigarette Smoke and Lipopolysaccharides In Vivo
Source: Antioxidants (Basel). 2022 Mar 30;11(4):679. doi: 10.3390/antiox11040679 (PMC9025275; doi:10.3390/antiox11040679)
Supplement: Supplementary file 1 [file antioxidants-11-00679-s001.zip]

Archive with 1 entries (1 files):
- antioxidants-1640310-supplementary.pdf
